# Supplementary material for: Identification of Universally Applicable and Species-Specific Marker Peptides for Bacillus anthracis
Source: Life (Basel). 2022 Oct 6;12(10):1549. doi: 10.3390/life12101549 (PMC9605612; doi:10.3390/life12101549)
Supplement: Supplementary file 1 [file life-12-01549-s001.zip]

Archive with 3 entries (3 files):
- Supplementary Mass Spectra.pdf
- Table S1.xlsx
- Table S2.xlsx
