# Supplementary material for: Identification of Universally Applicable and Species-Specific Marker Peptides for Bacillus anthracis
Source: Life (Basel). 2022 Oct 6;12(10):1549. doi: 10.3390/life12101549 (PMC9605612; doi:10.3390/life12101549)
Supplement: Supplementary file 1 [file life-12-01549-s001.zip › Table S1.xlsx]

## Sheet: Table S1
Table S1: Overview of all analyzed BA isolates in this study. The table contains information about the canSNP-groups (Van Ert et al., 2007) and the presence of the virulence plasmids (determined via PCR) for the 42 isolates used in this study. Further on, the locally assigned genotypes (GT) belonging to the Italian isolates are given (Rondinone et al., 2020).
Isolate ID	Lineage/Group CanSNPs	MLVA 15 LOCI GT Van Ert.	Region	Country of Isolation	Isolation Year	Species	pXO1	pXO2	Sample ID genome sequencing	Genome repository ID (NCBI/EMBL/DDJB database)	Samples ID for LC-MS/MS	Proteome repository ID
BA0002	A. Br. 011/009	GT 23	Puglia	Italy	1993	Sheep	+	+	BA0002	SRR12435813	BA 002	PXD036243
BA0004	A. Br. 011/009	GT 8	Puglia	Italy	1993	Goat	-	+	BA0004	SRR12435812	BA 004	PXD036243
BA0005	A. Br. 011/009	GT 10	Puglia	Italy	1993	Sheep	+	+	-	-	BA 005	PXD036243
BA0008	A. Br. 008/011	GT 20	Sicilia	Italy	1996	Sheep	+	+	BA0008	SRR12435811	BA 008	PXD036243
BA0019	A. Br. 011/009	GT 24	Basilicata	Italy	1999	Bovine	+	+	BA0019	SRR12435850	BA 019	PXD036243
BA0022	A. Br. 011/009	GT 25	Puglia	Italy	1984	Sheep	+	+	BA0022	SRR12435849	BA 022	PXD036243
BA0039	A. Br. 011/009	GT 11	Puglia	Italy	1972	Bovine	-	+	BA0039	SRR12435848	BA 039	PXD036243
BA0040	A. Br. 011/009	GT 27	Basilicata	Italy	1984	Bovine	+	+	BA0040	SRR12435847	BA 040	PXD036243
BA0041	A. Br. 011/009	GT 28	Puglia	Italy	1984	Bovine	+	+	BA0041	SRR12435846	BA 041	PXD036243
BA0042	A. Br. 011/009	GT 9	Puglia	Italy	1984	Equine	-	+	BA0042	SRR12435845	BA 042	PXD036243
BA0045	A. Br. 011/009	GT 7	Puglia	Italy	2000	Sheep	+	+	BA0045	SRR12435844	BA 045	PXD036243
BA0048	A. Br. 011/009	GT 22	Sardegna	Italy	2000	Bovine	+	+	BA0048	SRR12435843	BA 048	PXD036243
BA0050	A. Br. 005/006	GT 29	Veneto	Italy	1995	Bovine	+	+	BA0050	SRR12435842	BA 050	PXD036243
BA0051	A. Br. 011/009	GT 2	Lazio	Italy	1999	Human	+	+	-	-	BA 051	PXD036243
BA0052	A. Br. 011/009	GT 13	Lazio	Italy	1999	Sheep	+	+	BA0052	SRR12435841	BA 052	PXD036243
BA0053	A. Br. 011/009	GT 5	Toscana	Italy	1999	Bovine	+	+	BA0053	SRR12435839	BA 053	PXD036243
BA0058	A. Br. 011/009	GT 12	Puglia	Italy	2001	Sheep	-	+	BA0058	SRR12435838	BA 058	PXD036243
BA0065	A. Br. 011/009	GT 21	Calabria	Italy	2002	Goat	+	+	BA0065	SRR12435837	BA 065	PXD036243
BA0068	A. Br. 011/009	GT 15	Campania	Italy	2004	Bovine	+	+	BA0068	SRR12435836	BA 068	PXD036243
BA0131	A. Br. 011/009	GT 16	Sardegna	Italy	1917	Goat	-	-	BA0131	SRR12435835	BA 131	PXD036243
BA0132	A. Br. 011/009	GT 21	Puglia	Italy	2005	Goat	+	+	BA0132	SRR12435834	BA 132	PXD036243
BA0137	A. Br. 011/009	GT 4	Puglia	Italy	2006	Sheep	+	+	BA0137	SRR12435833	BA 137	PXD036243
BA0141	A. Br. 011/009	GT 1	Puglia	Italy	2006	Bovine	+	+	BA0141	SRR12435832	BA 141	PXD036243
BA0142	A. Br. 011/009	GT 2	Puglia	Italy	2006	Bovine	+	+	BA0142	SRR12435831	BA 142	PXD036243
BA0152	A. Br. 008/011	GT 3	Umbria	Italy	2009	Bovine	+	+	BA0152	SRR12435830	BA 152	PXD036243
BA0180	A. Br. 008/011	GT 17	Sicilia	Italy	2009	Bovine	+	+	BA0180	SRR12435828	BA 180	PXD036243
BA0183	A. Br. 011/009	GT 14	Lombardia	Italy	1989	Bovine	+	+	BA0183	SRR12435827	BA 183	PXD036243
BA0188	B. Br. CNEVA	GT 30	Veneto	Italy	2007	Bovine	+	+	BA0188	SRR12435826	BA 188	PXD036243
BA0288	A. Br. 011/009	GT 6	Campania	Italy	2011	Bovine	+	+	BA0288	SRR12435825	BA 288	PXD036243
BA0315	A. Br. 011/009	GT 21	Basilicata	Italy	2011	Sheep	+	+	-	-	BA 315	PXD036243
BA0430	A. Br. 011/009	GT 26	Basilicata	Italy	2012	Human	+	+	BA0430	SRR12435824	BA 430	PXD036243
BA0438	A. Br. 011/009	GT 2	Sicilia	Italy	2012	Bovine	+	+	BA0438	SRR12435823	BA 438	PXD036243
BA0441	A. Br. 011/009	GT 2	Toscana	Italy	2012	Bovine	+	+	BA0441	SRR12435822	BA 441	PXD036243
BA0660	A. Br. 011/009	GT 1	Basilicata	Italy	2014	Bovine	+	+	-	-	BA 660	PXD036243
BA0661	A. Br. 011/009	GT 6	Basilicata	Italy	2014	Bovine	+	+	BA0661	SRR12435821	BA 661	PXD036243
BA0662	A. Br. 008/011	GT 18	Sicilia	Italy	2014	Bovine	+	+	BA0662	SRR12435820	BA 662	PXD036243
BA0718	A. Br. 011/009	GT 1	Abruzzo	Italy	2016	Goat	+	+	-	-	BA 718	PXD036243
BA0719	A. Br. 011/009	GT 4	Lazio	Italy	2016	Sheep	+	+	BA0719	SRR12435819	BA 719	PXD036243
BA0722	A. Br. 008/011	GT 19	Sicilia	Italy	2016	Bovine	+	+	BA0722	SRR12435817	BA 722	PXD036243
BA0725	A. Br. 011/009	GT 15	Lazio	Italy	2017	Bovine	+	+	BA0725	SRR12435816	BA 725	PXD036243
BA12RA1944	A.Br.001/002	N/A	Saxony-Anhalt	Germany	2012	Bovine	+	+	BA12RA1944	SRR12435829	BA 12RA	PXD036243
BA14RA5914	A.Br.001/002	N/A	Saxony-Anhalt	Germany	2014	Bovine	+	+	BA14RA5914	SRR12435818	BA 14RA	PXD036243
