# Supplementary material for: Identification of Universally Applicable and Species-Specific Marker Peptides for Bacillus anthracis
Source: Life (Basel). 2022 Oct 6;12(10):1549. doi: 10.3390/life12101549 (PMC9605612; doi:10.3390/life12101549)
Supplement: Supplementary file 1 [file life-12-01549-s001.zip › Table S2.xlsx]

## Sheet: Table S2
Table S2: Overview of BA isolates and their virulence plasmid content. An overview of the investigated BA isolates is given, together with the results regarding the presence of their virulence plasmids according to PCR and sequencing data. The bioinformatics analysis comprises four "marker" genes for pXO1 and six genes for pXO2. The values given are the coverage percentages of the single genes. T…
Isolate ID	PCR		analysis of sequencing data
	pXO1	pXO2	pXO1_cya	pXO1_lef	pXO1_pagA	pXO1_repX	pXO2_capA	pXO2_capB	pXO2_capC	pXO2_capD	pXO2_capE	pXO2_repS	pXO1	pXO2
BA0002	+	+	0	0	0	100	100	100	100	100	100	100	partially detected	detected
BA0004	-	+	0	0	0	0	100	100	100	100	100	100	not detected	detected
BA0005	+	+
BA0008	+	+	100	100	100	100	100	100	100	100	100	100	detected	detected
BA0019	+	+	100	100	100	100	100	100	100	100	100	100	detected	detected
BA0022	+	+	100	100	100	100	100	100	100	100	100	100	detected	detected
BA0039	-	+	0	0	0	0	100	100	100	100	100	100	not detected	detected
BA0040	+	+	100	100	100	100	100	100	100	100	100	100	detected	detected
BA0041	+	+	100	100	100	100	100	100	100	100	100	100	detected	detected
BA0042	-	+	0	0	0	0	100	100	100	100	100	100	not detected	detected
BA0045	+	+	100	100	100	100	100	100	100	100	100	100	detected	detected
BA0048	+	+	100	100	100	100	100	100	100	100	100	100	detected	detected
BA0050	+	+	100	100	100	100	100	100	100	100	100	100	detected	detected
BA0051	+	+
BA0052	+	+	100	100	100	100	100	100	100	100	100	100	detected	detected
BA0053	+	+	96.71	100	100	100	100	100	100	100	100	100	detected	detected
BA0058	-	+	0	0	0	0	100	100	100	100	100	100	not detected	detected
BA0065	+	+	100	100	100	100	100	100	100	100	100	100	detected	detected
BA0068	+	+	100	100	100	100	100	100	100	100	100	100	detected	detected
BA0131	-	-	0	0	0	0	0	0	0	0	0	0	not detected	not detected
BA0132	+	+	0	0	0	0	100	100	100	100	100	100	not detected	detected
BA0137	+	+	100	100	100	100	100	100	100	100	100	100	detected	detected
BA0141	+	+	100	100	100	100	100	100	100	100	100	100	detected	detected
BA0142	+	+	100	100	100	100	100	100	100	100	100	100	detected	detected
BA0152	+	+	100	100	100	100	100	100	100	100	100	100	detected	detected
BA0180	+	+	100	100	100	100	100	100	100	100	100	100	detected	detected
BA0183	+	+	0	58.02	93.94	100	100	100	100	100	100	100	detected	detected
BA0188	+	+	100	100	100	100	100	100	100	100	100	100	detected	detected
BA0288	+	+	95.55	100	93.94	100	100	100	100	100	100	100	detected	detected
BA0315	+	+
BA0430	+	+	100	100	100	100	100	100	100	100	100	100	detected	detected
BA0438	+	+	100	100	100	100	100	100	100	100	100	100	detected	detected
BA0441	+	+	100	100	100	100	100	100	100	100	100	100	detected	detected
BA0660	+	+
BA0661	+	+	100	100	100	100	100	100	100	100	100	100	detected	detected
BA0662	+	+	100	100	100	100	100	100	100	100	100	100	detected	detected
BA0718	+	+
BA0719	+	+	100	100	100	100	100	100	100	100	100	100	detected	detected
BA0722	+	+	100	100	100	100	100	100	100	100	100	100	detected	detected
BA0725	+	+	100	100	100	100	100	100	100	100	100	100	detected	detected
BA12RA1944	+	+	100	100	100	100	100	100	100	100	100	100	detected	detected
BA14RA5914	+	+	100	100	100	100	100	100	100	100	100	100	detected	detected
